# Supplementary material for: Associations Between Dietary Iron, SNP rs2794720, and Metabolic Syndrome Risk in Chinese Males and Females: A Community-Based Study in a Chinese Metropolis
Source: Nutrients. 2025 Oct 10;17(20):3185. doi: 10.3390/nu17203185 (PMC12567378; doi:10.3390/nu17203185)
Supplement: Supplementary file 1 [file nutrients-17-03185-s001.zip]

Archive with 1 entries (1 files):
- nutrients-3883379-supplementary.pdf
